# Supplementary material for: miRNA Clusters with Up-Regulated Expression in Colorectal Cancer
Source: Cancers (Basel). 2021 Jun 14;13(12):2979. doi: 10.3390/cancers13122979 (PMC8232258; doi:10.3390/cancers13122979)
Supplement: Supplementary file 1 [file cancers-13-02979-s001.zip]

Archive with 2 entries (2 files):
- S7 GO Analysis.xlsx
- Supplementary tables 1-6 and S8.pdf
