# Supplementary material for: miRNA Clusters with Up-Regulated Expression in Colorectal Cancer
Source: Cancers (Basel). 2021 Jun 14;13(12):2979. doi: 10.3390/cancers13122979 (PMC8232258; doi:10.3390/cancers13122979)
Supplement: Supplementary file 1 [file cancers-13-02979-s001.zip › S7 GO Analysis.xlsx]

## Sheet: Molecular function
									binding	catalytic activity	molecular function regulator	molecular transducer activity	transporter activity	translation regulator activity	structural molecule activity	molecular adaptor activity
Molecular function	molecular function		Gény	%	%				SMAD7	PHLPP1	SMAD7	TGFBR2	ABCA1	EIF5A2	RPS15A	RB1CC1
4	binding	(GO:0005488)	87	0.483	0.439				TGFBR2	EGFR	STAT1	EGFR	MCU	CPEB4
7	catalytic activity	(GO:0003824)	48	0.267	0.242				UVRAG	MMP14	SOX4	DKK3	SLC4A4
3	molecular adaptor activity	(GO:0060090)	1	0.006	0.005				STAT1	TNFAIP3	SEMA6D	GABBR1	CSE1L
6	molecular function regulator	(GO:0098772)	45	0.25	0.227				BCL2L1	DUSP2	SMAD3	FLT1	AQP8
2	molecular transducer activity	(GO:0060089)	9	0.05	0.045				EGFR	TGM2	TLE5	F3
5	structural molecule activity	(GO:0005198)	1	0.006	0.005				SOX4	KRAS	FOXO3	SFRP2
1	translation regulator activity	(GO:0045182)	2	0.011	0.01				SEMA6D	ATM	SOX9	SFRP1
8	transporter activity	(GO:0005215)	5	0.028	0.025				TNFAIP3	RND3	E2F5
									BMI1	CDC42	ETS1
Overrepresentation test - significant categories									CALR	CCND1	CREB1
	Homo sapiens (REF)								SMAD3	PDE4D	FOXJ2
PANTHER GO-Slim Molecular Function	#	#	expected	Fold Enrichment	+/-	raw P value	FDR		GPC1	PHLPP2	CCND1
binding	5963	87	52.12	1.67	+	5.46e-08	4.33e-06		TLE5	CTSA	ZNF217
									FOXO3	SIK1	KLF14
									DUSP2	MMP2	FOXQ1
Classification according Panther database [12]									SOX9	ABCA1	VEGFA
									ABCF1	AKT2	NCOA3
									E2F5	CDK19	SOX2
									KRAS	GSK3B	DKK3
									AMER1	TYMS	PLAG1
									WTX	CCND2	CXCL8
									ETS1	DHFR	SEMA4C
									RND3	PDK4	CCND2
									CREB1	TIMP3	TIMP3
									AFDN	MAP2K4	SMAD4
									CDC42	PRKCZ	TP53
									EIF5A2	MAP4K4	RXRA
									RBM4	TRAF5	FOXO1
									FOXJ2	MARK1	CTNNB1
									CCND1	SIK2	TCF4
									PDCD10	CDK2	TBPL1
									BCL9L	SGPP1	HIF1A
									ZNF217	PEAK1	FOXF2
									KLF14	DLC1	GATA6
									FOXQ1	ATXN3	TIAM1
									VEGFA	PIAS3	SMAD2
									NCOA3	FLT1	POU5F1
									SOX2	CYP7B1	CEBPB
									DKK3	SPHK2	DLC1
									ITGB1	BNIP2	MYC
									CDK19	RNF6	PIAS3
									CDH1	ATG7	KLF4
									PLAG1	MAP3K5	FOXA1
									TPM1	PTEN	RECK
									GSK3B	RECK
									CXCL8	PLK3
									SATB2
									SEMA4C
									CCND2
									FBXW7
									DHFR
									TIMP3
									SMAD4
									ING4
									TP53
									RXRA
									FOXO1
									CTNNB1
									CTNND1
									TCF4
									DND1
									HIF1A
									FOXF2
									GATA6
									RB1CC1
									TRAF5
									TIAM1
									FAM172A
									ITGB8
									CDK2
									SMAD2
									RBL2
									POU5F1
									CEBPB
									MYC
									PIAS3
									CPEB4
									KLF4
									WIF1
									F3
									SFRP2
									RCN2
									SFRP1
									FOXA1
									RECK
									ARID4B

## Sheet: Biological process
									cellular process	biological regulation	metabolic process	response to stimulus	signaling	developmental process	multicellular organismal process	localization	locomotion	biological adhesion	immune system process	interspecies interaction between organisms	growth	rhythmic process	biological phase	reproduction	reproductive process
									F2RL3	BID	BID	BID	BID	TGFBR2	CRY2	SEMA6D	SEMA6D	ITGB1	STAT1	STAT1	SEMA6D	CRY2	BCL2L11	BCL2L11	BCL2L11
Biological process		Gény	%	%					CRY2	F2RL3	CRY2	F2RL3	F2RL3	THBS2	TGFBR2	TNFAIP3	TNFAIP3	CDH1	VEGFA	CXCL8	SEMA4C	FBXL3
cellular process	(GO:0009987)	128	0.711	0.239					SMAD7	CRY2	SMAD7	CRY2	SMAD7	VANGL1	THBS2	GPC1	GPC1	CTNND1	CXCL8	ATG16L1
biological regulation	(GO:0065007)	108	0.6	0.202					TGFBR2	SMAD7	TGFBR2	SMAD7	TGFBR2	EGFR	VANGL1	AFDN	CDC42	ITGB8	CD274	CD274
metabolic process	(GO:0008152)	90	0.5	0.168					MOAP1	TGFBR2	STAT1	TGFBR2	VANGL1	SOX4	EGFR	CDC42	VEGFA	CD274	MICA
response to stimulus	(GO:0050896)	61	0.339	0.114					UVRAG	MOAP1	EGFR	VANGL1	STAT1	SEMA6D	SEMA6D	VEGFA	ITGB1
signaling	(GO:0023052)	51	0.283	0.095					VANGL1	THBS2	SOX4	STAT1	BCL2L1	MMP14	MMP14	ABCA1	CXCL8
developmental process	(GO:0032502)	30	0.167	0.056					STAT1	VANGL1	MMP14	BCL2L1	EGFR	SMAD3	DUSP2	ITGB1	SEMA4C
multicellular organismal process	(GO:0032501)	20	0.111	0.037					BCL2L1	STAT1	TNFAIP3	EGFR	SEMA6D	DUSP2	SOX9	CXCL8	ITGB8
localization	(GO:0051179)	16	0.089	0.03					BTG3	BCL2L1	BMI1	SEMA6D	TNFAIP3	SOX9	MMP2	SEMA4C	NEDD9
locomotion	(GO:0040011)	10	0.056	0.019					EGFR	BTG3	SMAD3	TNFAIP3	CALR	ETS1	VEGFA	MCU
biological adhesion	(GO:0022610)	5	0.028	0.009					SOX4	EGFR	FOXO3	CALR	SMAD3	FOXQ1	CDH1	SLC4A4
immune system process	(GO:0002376)	5	0.028	0.009					SEMA6D	SOX4	DUSP2	SMAD3	GPC1	VEGFA	TPM1	CSE1L
interspecies interaction between organisms	(GO:0044419)	4	0.022	0.007					MMP14	SEMA6D	SOX9	GPC1	TLE5	SOX2	GSK3B	ITGB8
growth	(GO:0040007)	2	0.011	0.004					TNFAIP3	TNFAIP3	E2F5	TLE5	DUSP2	CDH1	SEMA4C	NEDD9
rhythmic process	(GO:0048511)	2	0.011	0.004					BMI1	BMI1	TGM2	DUSP2	KRAS	GSK3B	MAP4K4	UVRAG
biological phase	(GO:0044848)	1	0.006	0.002					CALR	CALR	ETS1	KRAS	AMER1	SEMA4C	FOXF2
reproduction	(GO:0000003)	1	0.006	0.002					SMAD3	SMAD3	ATM	AMER1	WTX	SMAD4	TIAM1
reproductive process	(GO:0022414)	1	0.006	0.002					GPC1	GPC1	CREB1	WTX	ATM	RXRA	FLT1
									TLE5	TLE5	EIF5A2	ATM	CDC42	MAP4K4	THBS1
Overrepresentation test - significant categories									FOXO3	FOXO3	RBM4	CDC42	PDE4D	FOXF2
	Homo sapiens (REF)	Client Text Box Input ( Hierarchy NEW! )							DUSP2	DUSP2	FOXJ2	PDE4D	PDCD10	GATA6
PANTHER GO-Slim Biological Process	#	#	expected	Fold Enrichment	+/-	raw P value	FDR		SOX9	SOX9	TP53INP1	PDCD10	BCL9L	TIAM1
cellular process	9951	128	86.97	1.47	+	1.1e-09	1.33e-07		E2F5	E2F5	CCND1	BCL9L	SIK1	SMAD2
biological regulation	5797	108	50.67	2.13	+	8.81e-19	9.61e-16		TGM2	KRAS	PDCD10	SIK1	VEGFA	RBL2
metabolic process	6178	90	54	1.67	+	2.82e-08	2.28e-06		KRAS	AMER1	BCL9L	MMP2	AKT2	FLT1
response to stimulus	3027	61	26.46	2.31	+	1.37e-10	2.99e-08		AMER1	WTX	ZNF217	FBXL3	DKK3	THBS1
signaling	2218	51	19.39	2.63	+	8.69e-11	2.37e-08		WTX	ETS1	TUSC3	VEGFA	ITGB1	WIF1
developmental process	1271	30	11.11	2.7	+	8.24e-07	3.27e-05		ETS1	ATM	SIK1	AKT2	GSK3B	FOXA1
locomotion	384	10	3.36	2.98	+	0.00237	0.0242		ATM	CREB1	MMP2	NCOA3	CXCL8
									CREB1	AFDN	FBXL3	DKK3	SEMA4C
									CDC42	CDC42	KLF14	ITGB1	GABBR1
									EIF5A2	EIF5A2	FOXQ1	GSK3B	MAP2K4
									BTG1	BTG1	VEGFA	CXCL8	SMAD4
									RBM4	RBM4	AKT2	SEMA4C	PRKCZ
									FOXJ2	FOXJ2	NCOA3	GABBR1	RXRA
									TP53INP1	TP53INP1	GEMIN2	TIMP3	MAP4K4
									CCND1	CCND1	SOX2	MAP2K4	TRAF5
									PDE4D	PDE4D	CDK19	SMAD4	TIAM1
									PDCD10	PDCD10	PLAG1	PRKCZ	ITGB8
									BCL9L	BCL9L	TYMS	RXRA	MARK1
									ZNF217	ZNF217	SATB2	MAP4K4	SIK2
									TUSC3	SIK1	CCND2	HIF1A	CDK2
									SIK1	FBXL3	FBXW7	TRAF5	SMAD2
									MMP2	KLF14	DHFR	TIAM1	CD274
									FBXL3	FOXQ1	PDK4	ITGB8	DLC1
									KLF14	VEGFA	TIMP3	MARK1	FLT1
									FOXQ1	AKT2	MAP2K4	SIK2	F3
									VEGFA	NCOA3	SMAD4	CDK2	NEDD9
									AKT2	SOX2	PRKCZ	SMAD2	SFRP2
									NCOA3	DKK3	TP53	CD274	MAP3K5
									BCL2L11	ITGB1	RXRA	MICA	SFRP1
									GEMIN2	PLAG1	FOXO1	DLC1
									SOX2	GSK3B	CTNNB1	FLT1
									DKK3	CXCL8	MAP4K4	ATG5
									ITGB1	SATB2	TCF4	F3
									CDK19	SEMA4C	DND1	NEDD9
									CDH1	GABBR1	TBPL1	SFRP2
									PLAG1	CCND2	HIF1A	ATG7
									TPM1	FBXW7	FOXF2	MAP3K5
									GSK3B	PDK4	GATA6	SFRP1
									CXCL8	TIMP3	RB1CC1	PLK3
									TYMS	MAP2K4	TRAF5
									SATB2	MCU	FAM172A
									SEMA4C	SMAD4	SIK2
									GABBR1	PRKCZ	ATG16L1
									CCND2	TP53	CDK2
									FBXW7	RXRA	SMAD2
									DHFR	FOXO1	SGPP1
									TIMP3	CTNNB1	POU5F1
									MAP2K4	MAP4K4	CEBPB
									MCU	SLC4A4	PEAK1
									SMAD4	TCF4	ATXN3
									PRKCZ	DND1	MYC
									TP53	HIF1A	PIAS3
									RXRA	FOXF2	FLT1
									FOXO1	GATA6	CPEB4
									CTNNB1	RB1CC1	CYP7B1
									MAP4K4	TRAF5	SPHK2
									CTNND1	TIAM1	BNIP2
									SLC4A4	FAM172A	KLF4
									TCF4	ITGB8	ATG5
									DND1	MARK1	RNF6
									TBPL1	SIK2	ATG7
									HIF1A	CDK2	MAP3K5
									FOXF2	SMAD2	ATG12
									GATA6	CD274	PTEN
									RB1CC1	RBL2	FOXA1
									TRAF5	POU5F1	RECK
									TIAM1	CEBPB	ARID4B
									FAM172A	DLC1
									CSE1L	MYC
									ITGB8	PIAS3
									MARK1	FLT1
									SIK2	CPEB4
									ATG16L1	THBS1
									CDK2	CYP7B1
									SMAD2	SPHK2
									CD274	KLF4
									RBL2	RNF6
									SGPP1	F3
									POU5F1	NEDD9
									CEBPB	SFRP2
									PEAK1	MAP3K5
									DLC1	SFRP1
									ATXN3	FOXA1
									MYC	RECK
									PIAS3	ARID4B
									FLT1	PLK3
									CPEB4
									CYP7B1
									SPHK2
									BNIP2
									KLF4
									ATG5
									RNF6
									F3
									NEDD9
									SFRP2
									ATG7
									MAP3K5
									ATG12
									PTEN
									SFRP1
									FOXA1
									RECK
									ARID4B
									PLK3

## Sheet: Protein class
									protein modifying enzyme	gene-specific transcriptional regulator	protein-binding activity modulator	metabolite interconversion enzyme	nucleic acid metabolism protein	transmembrane signal receptor	scaffold/adaptor protein	cell adhesion molecule	chromatin/chromatin-binding, or -regulatory protein	intercellular signal molecule	translational protein	cytoskeletal protein	transporter	defense/immunity protein	calcium-binding protein	extracellular matrix protein	chaperone	membrane traffic protein	transfer/carrier protein
									ADAM9	SMAD7	KRAS	TGM2	CRY2	F2LR3	PHLPP1	ITGB1	NCOA3	SEMA6D	ABCF1	AFDN	ABCA1	CD274	RCN2	LGALSL	CALR	ATG5	VLDLR
Protein class		Gény	%	%					MMP14	STAT1	RND3	PDE4D	E2F5	TGFBR2	AKAP12	CDH1	EZH2	VEGFA	EIF5A2	TPM1	SLC4A4	MICA
protein modifying enzyme	(PC00260)	27	0.15	0.211					TNFAIP3	SOX4	CDC42	TUSC3	RBM4	EGFR	PHLPP2	AGER	ING4	CXCL8	RPS15A	CTNND1	CSE1L
gene-specific transcriptional regulator	(PC00264)	25	0.139	0.195					DUSP2	SMAD3	CCND1	TYMS	GEMIN2	GABBR1	PRICKLE2	ITGB8	RBL2	SEMA4C	PDCD4	NF2
protein-binding activity modulator	(PC00095)	10	0.056	0.078					ATM	TLE5	CDKN1A	DHFR	DNMT3b	FLT1	RB1CC1	ITGA5	ATXN3	WIF1	TIA1
metabolite interconversion enzyme	(PC00262)	9	0.05	0.07					USP3	ETS1	DAB2IP	CDS2	DND1	F3	TRAF5
nucleic acid metabolism protein	(PC00171)	8	0.044	0.063					CTSA	ZNF217	CCND2	SGPP1	TBPL1	SFRP2	RASSF1
transmembrane signal receptor	(PC00197)	8	0.044	0.063					SIK1	KLF14	TIMP3	CYP7B1	CPEB4	SFRP1
scaffold/adaptor protein	(PC00226)	7	0.039	0.055					MMP2	FOXQ1	DLC1	SPHK2
cell adhesion molecule	(PC00069)	5	0.028	0.039					AKT2	SOX2	RECK
chromatin/chromatin-binding, or -regulatory protein	(PC00077)	5	0.028	0.039					CDK19	PLAG1
intercellular signal molecule	(PC00207)	5	0.028	0.039					GSK3B	SATB2
translational protein	(PC00263)	5	0.028	0.039					FBXW7	ZEB1
cytoskeletal protein	(PC00085)	4	0.022	0.031					PDK4	SMAD4
transporter	(PC00227)	3	0.017	0.023					MAP2K4	TP53
defense/immunity protein	(PC00090)	2	0.011	0.016					PRKCZ	RXRA
calcium-binding protein	(PC00060)	1	0.006	0.008					MAP4K4	TCF4
extracellular matrix protein	(PC00102)	1	0.006	0.008					KLK6	HIF1A
chaperone	(PC00072)	1	0.006	0.008					MARK1	GATA6
membrane traffic protein	(PC00150)	1	0.006	0.008					SIK2	SMAD2
transfer/carrier protein	(PC00219)	1	0.006	0.008					CDK2	CEBPB
									PEAK1	MYC
Overrepresentation test - significant categories									ATG7	KLF4
PANTHER Protein Class	#	#	expected	Fold Enrichment	+/-	raw P value	FDR		MAP3K5	FOXA1
protein modifying enzyme	1410	27	12.32	2.19	+	0.00015	0.0145		PTEN	ARID4B
gene-specific transcriptional regulator	1280	25	11.19	2.23	+	0.000166	0.0107		VHL
									PLK3

## Sheet: Pathway
									CCKR signaling map	Gonadotropin-releasing hormone receptor pathway	Angiogenesis	p53 pathway	Wnt signaling pathway	p53 pathway feedback loops 2	Apoptosis signaling pathway	EGF receptor signaling pathway	Inflammation mediated by chemokine and cytokine signaling pathway	Integrin signalling pathway	PI3 kinase pathway	Interleukin signaling pathway	PDGF signaling pathway	Ras Pathway	Alzheimer disease-presenilin pathway	Huntington disease	TGF-beta signaling pathway	VEGF signaling pathway	Cadherin signaling pathway	FGF signaling pathway	Insulin/IGF pathway-protein kinase B signaling cascade	FAS signaling pathway	Hypoxia response via HIF activation	Oxidative stress response	p38 MAPK pathway	Alzheimer disease-amyloid secretase pathway	Axon guidance mediated by Slit/Robo	Blood coagulation	Cell cycle	Endothelin signaling pathway	Formyltetrahydroformate biosynthesis	Heterotrimeric G-protein signaling pathway-Gi alpha and Gs alpha mediated pathway	Interferon-gamma signaling pathway	JAK/STAT signaling pathway	p53 pathway by glucose deprivation	T cell activation	Tetrahydrofolate biosynthesis	Toll receptor signaling pathway	Transcription regulation by bZIP transcription factor	5HT2 type receptor mediated signaling pathway	Activin beta signaling pathway
									P06959	P06664	P00005	P00059	P00057	P04398	P00006	P00018	P00031	P00034	P00048	P00036	P00047	P04393	P00004	P00029	P00052	P00056	P00012	P00021	P00033	P00020	P00030	P00046	P05918	P00003	P00008	P00011	P00013	P00019	P02743	P00026	P00035	P00038	P04397	P00053	P02742	P00054	P00055	P04374	P06210
									CLU	EGFR	STAT1	BCL2L1	TLE5	STAT1	BCL2L1	STAT1	STAT1	KRAS	FOXO3	STAT1	STAT1	STAT1	MMP14	BCL2L1	SMAD7	KRAS	EGFR	KRAS	FOXO3	AKT2	AKT2	STAT1	CREB1	ADAM9	CDC42	F2RL3	CCND1	AKT2	TYMS	CREB1	STAT1	STAT1	AKT2	CDC42	TYMS	TNFAIP3	CREB1	PRKCZ	SMAD4
Pathway		Gény	%	%					BCL2L1	MMP14	KRAS	ATM	CCND1	KRAS	CREB1	EGFR	KRAS	RND3	KRAS	FOXO3	KRAS	KRAS	AFDN	CDC42	TGFBR2	ETS1	CDH1	AKT2	AKT2	MAP2K4	HIF1A	DUSP2	CDC42	PRKCZ	ROBO1	F3	CCND2	PRKCZ	DHFR	GSK3B	PIAS3	PIAS3	TP53	AKT2	DHFR	MAP2K4	TBPL1
CCKR signaling map	P06959)	17	0.094	0.067					FOXO3	SMAD3	ETS1	CDKN1A	CDH1	ATM	AKT2	KRAS	CDC42	CDC42	CCND1	CDKN1A	ETS1	ETS1	MMP2	AKT2	SMAD3	VEGFA	GSK3B	MAP2K4	GSK3B	APAF1	PTEN	MAP2K4	MAP2K4
Gonadotropin-releasing hormone receptor pathway	P06664)	16	0.089	0.063					CREB1	CREB1	VEGFA	AKT2	GSK3B	CDKN1A	BCL2L11	AKT2	AKT2	ITGB1	AKT2	AKT2	AKT2	CDC42	CDH1	MAP2K4	KRAS	PRKCZ	CTNNB1	PRKCZ	FOXO1	MAP3K5	VHL	MYC	MAP3K5
Angiogenesis	P00005)	13	0.072	0.052					CDC42	CDC42	AKT2	TP53	SMAD4	AKT2	MAP2K4	DAB2IP	ITGB1	MAP2K4	GSK3B	GSK3B	GSK3B	GSK3B	GSK3B	TP53	SMAD4	HIF1A	CTNND1	MAP3K5	PTEN
p53 pathway	P00059)	11	0.061	0.044					CCND1	NCOA3	GSK3B	SIRT1	PRKCZ	TP53	TP53	MAP2K4	CXCL8	ITGB8	CCND2	CXCL8	DLC1	MAP2K4	CTNNB1	APAF1	SMAD2	SPHK2
Wnt signaling pathway	P00057)	11	0.061	0.044					ITGB1	ITGB1	MAP2K4	CDKN2B	TP53	CTNNB1	MAP4K4	PRKCZ	PRKCZ	ITGA5	FOXO1	MYC	MYC	TIAM1
p53 pathway feedback loops 2	P04398)	10	0.056	0.04					CDH1	GSK3B	PRKCZ	CDK2	CTNNB1	CDK2	APAF1	MAP3K5	PTEN	MAP3K5	PTEN
Apoptosis signaling pathway	P00006)	9	0.05	0.036					GSK3B	ZEB1	CTNNB1	THBS1	MYC	MYC	MAP3K5
EGF receptor signaling pathway	P00018)	8	0.044	0.032					CXCL8	MAP2K4	HIF1A	APAF1	SFRP2	PTEN
Inflammation mediated by chemokine and cytokine signaling pathway	P00031)	8	0.044	0.032					MAP2K4	SMAD4	SPHK2	PTEN	SFRP1
Integrin signalling pathway	P00034)	8	0.044	0.032					FOXO1	PRKCZ	F3
PI3 kinase pathway	P00048)	8	0.044	0.032					CTNNB1	CTNNB1	SFRP1
Interleukin signaling pathway	P00036)	7	0.039	0.028					TCF4	MAP4K4
PDGF signaling pathway	P00047)	7	0.039	0.028					MYC	SMAD2
Ras Pathway	P04393)	7	0.039	0.028					KLF4	MAP3K5
Alzheimer disease-presenilin pathway	P00004)	6	0.033	0.024					PTEN
Huntington disease	P00029)	6	0.033	0.024
TGF-beta signaling pathway	P00052)	6	0.033	0.024
VEGF signaling pathway	P00056)	6	0.033	0.024
Cadherin signaling pathway	P00012)	5	0.028	0.02
FGF signaling pathway	P00021)	5	0.028	0.02
Insulin/IGF pathway-protein kinase B signaling cascade	P00033)	5	0.028	0.02
FAS signaling pathway	P00020)	4	0.022	0.016
Hypoxia response via HIF activation	P00030)	4	0.022	0.016
Oxidative stress response	P00046)	4	0.022	0.016
p38 MAPK pathway	P05918)	4	0.022	0.016
Alzheimer disease-amyloid secretase pathway	P00003)	2	0.011	0.008
Axon guidance mediated by Slit/Robo	P00008)	2	0.011	0.008
Blood coagulation	P00011)	2	0.011	0.008
Cell cycle	P00013)	2	0.011	0.008
Endothelin signaling pathway	P00019)	2	0.011	0.008
Formyltetrahydroformate biosynthesis	P02743)	2	0.011	0.008
Heterotrimeric G-protein signaling pathway-Gi alpha and Gs alpha mediated pathway	P00026)	2	0.011	0.008
Interferon-gamma signaling pathway	P00035)	2	0.011	0.008
JAK/STAT signaling pathway	P00038)	2	0.011	0.008
p53 pathway by glucose deprivation	P04397)	2	0.011	0.008
T cell activation	P00053)	2	0.011	0.008
Tetrahydrofolate biosynthesis	P02742)	2	0.011	0.008
Toll receptor signaling pathway	P00054)	2	0.011	0.008
Transcription regulation by bZIP transcription factor	P00055)	2	0.011	0.008
5HT2 type receptor mediated signaling pathway	P04374)	1	0.006	0.004
Activin beta signaling pathway	P06210)	1	0.006	0.004
ALP23B signaling pathway	P06209)	1	0.006	0.004
Axon guidance mediated by netrin	P00009)	1	0.006	0.004
BMP/activin signaling pathway-drosophila	P06211)	1	0.006	0.004
Circadian clock system	P00015)	1	0.006	0.004
Cytoskeletal regulation by Rho GTPase	P00016)	1	0.006	0.004
De novo pyrimidine deoxyribonucleotide biosynthesis	P02739)	1	0.006	0.004
DPP signaling pathway	P06213)	1	0.006	0.004
DPP-SCW signaling pathway	P06212)	1	0.006	0.004
Enkephalin release	P05913)	1	0.006	0.004
GABA-B receptor II signaling	P05731)	1	0.006	0.004
GBB signaling pathway	P06214)	1	0.006	0.004
General transcription by RNA polymerase I	P00022)	1	0.006	0.004
General transcription regulation	P00023)	1	0.006	0.004
Hedgehog signaling pathway	P00025)	1	0.006	0.004
Heterotrimeric G-protein signaling pathway-Gq alpha and Go alpha mediated pathway	P00027)	1	0.006	0.004
Histamine H1 receptor mediated signaling pathway	P04385)	1	0.006	0.004
Insulin/IGF pathway-mitogen activated protein kinase kinase/MAP kinase cascade	P00032)	1	0.006	0.004
Muscarinic acetylcholine receptor 1 and 3 signaling pathway	P00042)	1	0.006	0.004
MYO signaling pathway	P06215)	1	0.006	0.004
Notch signaling pathway	P00045)	1	0.006	0.004
Oxytocin receptor mediated signaling pathway	P04391)	1	0.006	0.004
P53 pathway feedback loops 1	P04392)	1	0.006	0.004
Parkinson disease	P00049)	1	0.006	0.004
SCW signaling pathway	P06216)	1	0.006	0.004
Thyrotropin-releasing hormone receptor signaling pathway	P04394)	1	0.006	0.004
Ubiquitin proteasome pathway	P00060)	1	0.006	0.004
Vitamin D metabolism and pathway	P04396)	1	0.006	0.004
Overrepresentation test - significant categories
	Homo sapiens (REF)	Client Text Box Input
PANTHER Pathways	#	#	expected	Fold Enrichment	+/-	raw P value	FDR
Alzheimer disease-presenilin pathway	127	6	1.11	5.41	+	0.00108	0.00856
Angiogenesis	175	13	1.53	8.5	+	1.03e-08	2.88e-07
Apoptosis signaling pathway	118	9	1.03	8.73	+	1.66e-06	3.47e-05
CCKR signaling map	172	17	1.5	11.31	+	7.5e-13	6.27e-11
EGF receptor signaling pathway	141	8	1.23	6.49	+	4.79e-05	0.000615
FAS signaling pathway	34	4	0.3	13.46	+	0.00032	0.00334
FGF signaling pathway	123	5	1.08	4.65	+	0.00518	0.0321
Formyltetrahydroformate biosynthesis	7	2	0.06	32.69	+	0.00258	0.0166
Gonadotropin-releasing hormone receptor pathway	231	16	2.02	7.92	+	5.07e-10	2.12e-08
Huntington disease	148	6	1.29	4.64	+	0.00227	0.0152
Hypoxia response via HIF activation	30	4	0.26	15.26	+	0.000206	0.0023
Inflammation mediated by chemokine and cytokine signaling pathway	255	8	2.23	3.59	+	0.00214	0.0149
Insulin/IGF pathway-protein kinase B signaling cascade	39	5	0.34	14.67	+	3.81e-05	0.000579
Integrin signalling pathway	193	8	1.69	4.74	+	0.000377	0.0035
Interleukin signaling pathway	86	7	0.75	9.31	+	1.65e-05	0.000276
Oxidative stress response	56	4	0.49	8.17	+	0.00182	0.0132
p38 MAPK pathway	41	4	0.36	11.16	+	0.000615	0.00514
p53 pathway	89	11	0.78	14.14	+	1.1e-09	3.68e-08
p53 pathway feedback loops 2	51	10	0.45	22.43	+	1.14e-10	6.35e-09
PDGF signaling pathway	147	7	1.28	5.45	+	0.000397	0.00349
PI3 kinase pathway	57	8	0.5	16.06	+	9e-08	2.15e-06
Ras Pathway	73	7	0.64	10.97	+	6.08e-06	0.000113
Tetrahydrofolate biosynthesis	5	2	0.04	45.77	+	0.00152	0.0116
TGF-beta signaling pathway	102	6	0.89	6.73	+	0.000359	0.00352
Unclassified	17977	106	157.12	0.67	-	3.36e-21	5.61e-19
VEGF signaling pathway	68	6	0.59	10.1	+	4.42e-05	0.000616
Wnt signaling pathway	317	11	2.77	3.97	+	0.000142	0.00169
[truncated: 27 more columns]
